# Supplementary material for: Bioinformatics Analysis Reveals E6 and E7 of HPV 16 Regulate Metabolic Reprogramming in Cervical Cancer, Head and Neck Cancer, and Colorectal Cancer through the PHD2-VHL-CUL2-ELOC-HIF-1α Axis
Source: Curr Issues Mol Biol. 2024 Jun 19;46(6):6199–222. doi: 10.3390/cimb46060370 (PMC11202971; doi:10.3390/cimb46060370)
Supplement: Supplementary file 1 [file cimb-46-00370-s001.zip]

Archive with 1 entries (1 files):
- cimb-3016979-supplementary.pdf
